# Supplementary material for: Danofloxacin Treatment Alters the Diversity and Resistome Profile of Gut Microbiota in Calves
Source: Microorganisms. 2021 Sep 24;9(10):2023. doi: 10.3390/microorganisms9102023 (PMC8538188; doi:10.3390/microorganisms9102023)
Supplement: Supplementary file 1 [file microorganisms-09-02023-s001.zip]

Archive with 1 entries (1 files):
- microorganisms-1392920-supplementary.pdf
